# Supplementary material for: NTBC Treatment Monitoring in Chilean Patients with Tyrosinemia Type 1 and Its Association with Biochemical Parameters and Liver Biomarkers
Source: J Clin Med. 2021 Dec 13;10(24):5832. doi: 10.3390/jcm10245832 (PMC8706240; doi:10.3390/jcm10245832)
Supplement: Supplementary file 1 [file jcm-10-05832-s001.zip]

Archive with 1 entries (1 files):
- jcm-1396947-supplementary.pdf
